# Supplementary material for: Diversity of plant parasitic nematodes characterized from fields of the French national monitoring programme for the Columbia root-knot nematode
Source: PLoS One. 2022 Mar 8;17(3):e0265070. doi: 10.1371/journal.pone.0265070 (PMC8903304; doi:10.1371/journal.pone.0265070)
Supplement: S1 Table — For each taxon, variable and year period considered, estimate, after the model averaging approach, 95% confident interval (95% CI) and the sum of weight (Σωi) are presented for the variables retain after the selection step. (XLSX) [file pone.0265070.s003.xlsx]

## Sheet: MA_results
TableS1: Raw model-averaging results for each taxon and year periods. For each taxon, variable and year period considered, estimate, after the model averaging approach, 95% confident interval (95% CI) and the sum of weight (Σωi) are presented for the variables retain after the selection step.
		Cultural practices n			Cultural practices n-1			Cultural practices n-2			Cultural practices n-3			Cultural practices n-4			Cultural practices n-5
	Variable	Estimate	95% CI	Σωi	Estimate	95% CI	Σωi	Estimate	95% CI	Σωi	Estimate	95% CI	Σωi	Estimate	95% CI	Σωi	Estimate	95% CI	Σωi
Helicotylenchus	(Intercept)	-0.38	-1.97 1.21		-1.92	-5.18 1.34		-0.03	-1.56 1.50		-3.61	-8.31 1.13		-5.35	-9.98 -0.73		-0.18	-1.80 1.43
	C/N	5.66	2.23 9.09	1			0.37	5.24	1.82 8.67	1			0.67			0.9	5.43	2.23 8.63	4
	pH			0.54			0.31			0.51			0.39			0.63			0.3
	Zn			0.26			0.38			0.27			0.29			0.43			0.33
	Herbi	-0.69	-1.03 -0.35	1	-9.16	-10.90 -7.42	1			0.71	-10.18	-12.23 -8.13	1	-11.28	-13.75 -8.80	1			0.38
Pratylenchus	(Intercept)	3.31	2.40 4.21		3.37	2.34 4.40		3.37	2.41 4.33		3.4	2.48 4.31		3.56	2.66 4.45		3.47	2.68 4.26
	C/N	-3.28	-4.94 -1.63	1	-4.63	-6.52 -2.75	1	-3.94	-5.69 -2.19	1	-3.82	-5.54 -2.11	1	-4.33	-6.29 -2.38	1	-3.5	-5.65 -1.36	0.98
	pH			0.2			0.29			0.27			0.31			0.73			0.29
	Zn	-2.6	-3.38 -1.82	1	-3.25	-4.14 -2.35	1	-2.74	-3.57 -1.90	1	-2.51	-3.37 -1.65	1	-2.35	-3.48 -1.22	1			0.69
	Herbi			0.63	-2	-2.39 -1.61	1	-1.06	-1.32 -0.80	1	-1.13	-1.57 -0.69	1	-0.84	-1.55 -0.13	0.73	-2.63	-3.16 -2.10	1
Amplimerlinius	(Intercept)	-3.04	-6.87 0.78		-2.3	-5.62 1.03		-2.27	-5.59 1.05		-2.3	-5.66 1.06		-2.86	-6.64 0.93		-3.46	-7.80 0.88
	C/N			0.29			0.38			0.37			0.37			0.32			0.29
	pH			0.72			0.73			0.71			0.71			0.71			0.67
	Zn			0.4			0.35			0.39			0.39			0.37			0.37
	Herbi			0.9			0.81			0.24			0.23			0.24			0.28
Telotylenchidae	(Intercept)	3.58	2.27 4.90		3.74	2.23 5.24		3.74	2.17 5.30		3.76	2.02 5.51		3.8	1.95 5.64		3.48	2.35 4.61
	C/N			0.37			0.63			0.59			0.55			0.5			0.83
	pH	7.18	5.92 8.45	1	7.83	6.47 9.20	1	7.83	6.47 9.20	1	8.37	6.97 9.77	1	8.97	7.49 10.45	1			0.51
	Zn	-5.01	-6.29 -3.74	1	-4.83	-6.45 -3.21	1	-5.16	-6.79 -3.53	1	-5.89	-7.63 -4.15	1	-6.23	-8.02 -4.45	1			0.35
	Herbi	-0.57	-0.73 -0.40	1	1.49	1.04 1.95	1	1.71	1.28 2.13	1	2.36	1.80 2.92	1	1.88	1.18 2.57	1	-7.53	-8.32 -6.74	1
Paratylenchus	(Intercept)	0.61	-0.85 2.06		0.76	-0.77 2.29		0.77	-0.74 2.28		0.8	-0.72 2.32		0.57	-1.11 2.24		0.8	-0.77 2.37
	C/N	6.05	-2.42 9.68	1	5.83	2.02 9.64	1	5.98	2.23 9.74	1	6.03	2.22 9.83	1	6.86	2.69 11.03	1			0.67
	pH	7.41	2.43 12.40	1	7.66	2.47 12.86	1	7.57	2.44 12.71	1	7.65	2.47 12.84	1	8.7	3.03 14.37	1			0.8
	Zn			0.76			0.81			0.77			0.77			0.8			0.54
	Herbi			0.81			0.73			0.57			0.44			0.26	-1.67	-2.48 -0.86	1
Criconemoïdes	(Intercept)	-6.27	-9.72 -2.83		-6.23	-10.78 -2.68		-6.56	-10.90 -2.23		-6.54	-10.78 -2.30		-6.31	-10.45 -2.18		-6.15	-10.26 -2.05
	C/N	5.81	0.58 11.04	0.97			0.43	9.28	2.10 16.47	0.98	9.32	2.58 16.06	0.98	9.27	2.62 15.91	0.98	8.84	2.07 15.62	0.97
	pH			0.27			0.27			0.27			0.27			0.26			0.27
	Zn			0.25			0.33			0.39			0.37			0.36			0.32
	Herbi	-5.09	-8.27 -1.91	1	-11.88	-20.44 -3.33	0.98			0.24			0.3			0.34			0.5
Meloidogyne	(Intercept)	-1.06	-2.46 0.34		-1.06	-2.42 0.31		-1.03	-2.37 0.31		-1.45	-2.90 0.01		-1.69	-3.19 -0.19		-1.54	-3.01 -0.08
	C/N	6.31	2.74 9.88	1	6.43	2.91 9.94	1	6.55	3.11 9.99	1	7.2	3.53 10.86	1	7.26	3.66 10.86	1	7.4	3.81 10.98	1
	pH	9.94	4.98 14.90	1	10.08	5.21 14.94	1	9.97	5.20 14.74	1	11.23	6.10 16.36	1	11.38	6.28 16.49	1	11.23	6.25 16.20	1
	Zn	-8.44	-12.33 -4.56	1	-8.34	-12.09 -4.58	1	-8.16	-11.83 -4.49	1	-9.18	-13.20 -5.17	1	-10.39	-15.86 -5.93	1	-10.09	-14.46 -5.72	1
	Herbi			0.6			0.24			0.56			0.25			0.23			0.4
Trichodorus	(Intercept)	-4.48	-8.79 -0.17		-3.04	-6.70 0.62		-2.82	-5.54 -0.09		-3.93	-8.92 1.05		-2.41	-4.83 0.01		-2.49	-5.55 0.57
	C/N			0.24			0.34			0.29			0.31			0.29			0.24
	pH			0.23			0.28			0.26			0.28			0.32			0.24
	Zn	-9.16	-13.41 -4.91	1	-7.37	-11.70 -3.05	1	-8.09	-12.06 -4.13	1	-9.62	-14.86 -4.38	1	-4.97	-8.96 -0.98	1	-7.94	-12.28 -3.61	1
	Herbi	-4.03	-4.90 -3.16	1			0.81	-4.75	-6.22 -3.29	1			0.87	-6.82	-9.05 -4.59	1			0.23
Heterodera	(Intercept)	2.32	0.42 4.21		2.39	0.47 4.31		2.3	0.16 4.43		2.36	0.27 4.45		1.51	-1.35 4.36		0.7	-2.54 3.95
	C/N			0.24			0.22			0.41			0.32			0.48			0.29
	pH			0.33			0.32			0.4			0.42			0.49			0.68
	Zn	5.73	3.34 8.17	1	5.99	3.59 8.39	1	4.35	0.20 8.49	0.87	5.02	0.86 9.18	0.91			0.81			0.6
	Herbi	-0.68	-0.69 -0.66	1			0.24	-4.02	-4.13 -3.91	1	-3.22	-3.34 -3.10	1	-7.01	-7.21 -6.80	1	12.73	12.41 13.05	1
