# Supplementary material for: Diversity of plant parasitic nematodes characterized from fields of the French national monitoring programme for the Columbia root-knot nematode
Source: PLoS One. 2022 Mar 8;17(3):e0265070. doi: 10.1371/journal.pone.0265070 (PMC8903304; doi:10.1371/journal.pone.0265070)
Supplement: S2 Table — (XLSX) [file pone.0265070.s004.xlsx]

## Sheet: Abbreviations
Table S2: Detail of the abbreviations used in MCA analysis outputs
Abbreviation	Meaning	Variable description
Helico	Helicotylenchus	number of individuals per 100g of soil
Prat	Pratylenchus	number of individuals per 100g of soil
Ampli	Amplimerlinius	number of individuals per 100g of soil
Telo	Telotylenchidae	number of individuals per 100g of soil
Parat	Paratylenchus	number of individuals per 100g of soil
Crico	Criconemoides	number of individuals per 100g of soil
Melo	Meloidogyne	number of individuals per 100g of soil
Tricho	Trichodorus	number of individuals per 100g of soil
Cyst	larvae of Heterodera	number of larvae per 100g of soil
Dity	Ditylenchus	number of individuals per 100g of soil
Herbi	Herbicides	Number of applications of herbicide products
NHerbi	Non-herbicides	Number of applications of non-herbicide products (fungicides, insecticides or molluscicides)
Temp	Temperature	Mean of the mensual temperature (°C) over the 12 month prior to samplings, ranging from 10.23 °C to 15,02 °C
Rainfall	-	Mean of the mensual rainfalls (mm) over the 12 months prior to samplings, ranging from 39,80 mm to 76,90 mm
Soil	Soil texture	Type of soil: SiCSa (Silt-Clay-Sand), SiSaC (Silt-Sand-Clay), SaSiC (Sand-Silt-Clay)
Cu	Copper	Quantity of copper in the soil (mg/kg), ranging from 1.44 mg/kg to 14.72 mg/kg
Zn	Zinc	Quantity of zinc in the soil (mg/kg), ranging from 1.23 mg/kg to 11.12 mg/kg
Fe	Iron	Quantity of iron in the soil (mg/kg), ranging from 36.92 mg/kg to 243.51 mg/kg
C/N	Carbon-Nitrogen ratio	Carbon/Nitrogen ratio, ranging from 7.28 to 25.87
pH	-	pH ranging from 5.72 to 7.89
Surf	Field surface	Field surface ranging from 0.13 ha to 21.35 ha
