# Supplementary material for: Diversity of plant parasitic nematodes characterized from fields of the French national monitoring programme for the Columbia root-knot nematode
Source: PLoS One. 2022 Mar 8;17(3):e0265070. doi: 10.1371/journal.pone.0265070 (PMC8903304; doi:10.1371/journal.pone.0265070)
Supplement: S3 Table — (XLSX) [file pone.0265070.s005.xlsx]

## Sheet: Year_n
	Helico	Prat	Telotyl	Ampli	Parat	Crico	Melo	Dity	Tricho	Cysts			Year	Reg	Surf	Pmoy	Tmoy	C/N	Soil	Cu	Zn	Fe	pH	Crop_n	supTill_n	ProfTill_n	NH_n	H_n
153503	0	35	0	0	0	0	0	3	0	0		153503	2015	Bretagne	18000	76.9	11.92	8.44	LSA	2.94	2.6	152.73	7.19	Carotte	2	1	10	3
153504	0	13	6	0	1	0	39	0	0	0		153504	2015	Bretagne	15500	76.9	11.92	8.44	LSA	2.94	2.6	152.73	7.19	Carotte	2	1	10	3
153505	0	0	6	0	0	0	0	15	0	2438		153505	2015	Bretagne	18000	76.9	11.92	8.44	LSA	2.94	2.6	152.73	7.19	Carotte	2	1	14	8
153506	0	36	1	0	0	0	0	1	0	1951		153506	2015	Bretagne	10400	76.9	11.92	8.44	LSA	2.94	2.6	152.73	7.19	Carotte	1	1	12	10
153507	2	21	6	0	6	0	0	0	0	2721		153507	2015	Bretagne	10300	76.9	11.92	8.44	LSA	2.94	2.6	152.73	7.19	Carotte	2	1	12	10
153508	2	16	15	0	5	0	29	0	0	0		153508	2015	Bretagne	17000	76.9	11.92	8.44	LSA	2.94	2.6	152.73	7.19	Carotte	2	1	12	5
153509	0	33	57	0	5	0	0	0	0	3132		153509	2015	Bretagne	15000	62.7	15.02	8.56	LSA	4.78	4.95	104.38	7.64	PdT	2	1	4	1
153510	0	88	32	13	0	0	10	0	0	4604		153510	2015	Bretagne	23000	62.7	15.02	8.56	LSA	4.78	4.95	104.38	7.64	Pdt	2	1	4	1
158013	1	158	128	0	0	0	5	0	0	0		158013	2015	Picardie	32000	60.7	10.35	9.03	SLA	1.44	2.95	66.04	7.74	Carotte	4	1	0	2
158014	0	130	25	175	0	0	35	0	0	0		158014	2015	Picardie	66400	53.9	11.12	9.07	LSA	1.59	2.72	83.33	7.87	Carotte	4	0	0	0
158015	0	315	70	1	0	0	30	0	0	0		158015	2015	Picardie	29000	60.7	10.35	9.03	LSA	1.44	2.95	66.04	7.74	Carotte	3	1	0	4
158016	15	60	90	20	55	0	15	0	0	245		158016	2015	Picardie	22200	60.7	10.35	9.03	SLA	1.44	2.95	66.04	7.74	Carotte	3	1	0	2
158017	0	1	25	0	1	0	5	0	0	350		158017	2015	Picardie	21000	53.9	11.12	9.32	SLA	2.04	4.52	66.24	7.75	Carotte	3	1	0	2
157618	0	108	1	73	0	0	0	0	1	0		157618	2015	Hnorm	35000	53.3	10.99	9.73	LSA	2.49	2.36	149.34	7.24	Salsifi	3	0	6	2
157619	44	63	7	0	20	0	2	0	0	0		157619	2015	Hnorm	21300	53.3	10.99	9.73	LSA	2.49	2.36	149.34	7.24	Betterave	5	0	2	6
157620	5	18	26	8	53	0	6	0	0	0		157620	2015	Hnorm	14300	53.3	10.99	9.73	LSA	2.49	2.36	149.34	7.24	Betterave	3	1	1	2
157621	54	0	11	28	0	0	13	0	0	222		157621	2015	Hnorm	30500	62.4	10.23	9.56	LSA	2.79	3.71	137.92	7.22	Betterave	2	1	1	3
157622	1	107	18	55	91	0	31	0	0	76		157622	2015	Hnorm	28200	53.3	10.99	9.73	LSA	2.49	2.36	149.34	7.24	Salsifi	8	1	7	8
156223	39	73	17	10	193	0	1	0	0	25		156223	2015	NPDC	45000	47.7	10.49	9.11	LAS	3.29	4.56	74.87	7.89	Betterave	0	1	0	2
155924	2	53	34	0	63	0	2	0	0	126		155924	2015	NPDC	52000	47.7	10.49	9.42	LAS	3.4	5.89	66.95	7.87	PdT	0	1	13	1
155925	0	94	73	38	43	0	0	0	0	252		155925	2015	NPDC	37000	47.7	10.49	9.7	LAS	3.96	11.12	89.81	7.79	Betterave	1	1	4	2
155926	0	87	30	75	48	0	0	0	0	76		155926	2015	NPDC	27000	47.7	10.49	10.18	LAS	3.72	9.44	88.06	7.72	Chicoree	2	0	1	3
151128	106	30	0	0	3	15	0	0	0	0		151128	2015	LangRouss	6800	63.2	12.99	25.87	LAS	2.83	1.23	61.94	6.19	PdT	4	1	7	0
151129	143	98	58	0	28	13	6	0	0	0		151129	2015	LangRouss	16100	63.2	12.99	25.87	LAS	2.83	1.23	61.94	6.19	PdT	5	1	2	0
151130	150	1	45	0	4	2	40	0	0	0		151130	2015	LangRouss	7200	63.2	12.99	25.87	LAS	2.83	1.23	61.94	6.19	PdT	5	1	2	0
151131	203	0	31	0	16	1	199	0	0	0		151131	2015	LangRouss	18200	63.2	12.99	25.87	LAS	2.83	1.23	61.94	6.19	Triticale	3	0	1	0
153132	0	93	123	0	0	0	0	0	0	0		153132	2015	MidiPyr	2100	43.4	14.88	9.98	LSA	4.92	1.89	98.61	6.92	Carotte	2	0	0	2
153133	3	25	0	0	0	28	0	0	0	0		153133	2015	MidiPyr	32000	43.4	14.88	10.81	SLA	13.98	4.47	136.1	7.64	PdT	5	1	5	1
153134	148	118	1	0	8	28	0	0	0	26		153134	2015	MidiPyr	1300	54.7	13.77	9.98	LSA	4.92	1.89	98.61	6.92	Pdt	2	0	3	0
158235	0	20	105	0	88	3	0	0	0	0		158235	2015	MidiPyr	1500	54.7	13.77	8.5	LAS	7.67	1.9	109.93	6.93	Choux	2	0	0	0
153337	0	38	71	0	0	0	0	0	44	1335		153337	2015	Aquitaine	10600	66.6	13.67	16.3	SLA	4.89	7.34	114.41	5.72	Pdt	7	1	0	0
155042	0	50	116	0	0	0	0	0	0	6879		155042	2015	Bnorm	26000	61	13.44	7.28	LSA	3.86	3.09	158.5	7.14	Carotte	4	1	6	3
155043	0	77	16	1	0	0	0	0	0	154		155043	2015	Bnorm	19000	61	10.84	7.28	LSA	3.86	3.09	158.5	7.14	Carotte	2	0	7	1
155044	0	1	99	11	0	0	0	0	0	21124		155044	2015	Bnorm	16000	61	10.84	8.51	SLA	3.7	2.9	243.51	6.5	Carotte	3	0	6	2
155045	0	59	10	0	0	0	0	0	0	205		155045	2015	Bnorm	15000	61	10.84	7.28	LSA	3.86	3.09	158.5	7.14	Carotte	1	1	8	3
163506	0	3	7	0	0	0	0	0	0	12833		163506	2016	Bretagne	10400	67.2	11.79	8.44	LSA	2.94	2.6	152.73	7.19	Ble	1	0	2	1
163507	0	0	2	0	0	0	0	0	0	10267		163507	2016	Bretagne	10300	67.2	11.79	8.44	LSA	2.94	2.6	152.73	7.19	Mais	3	0	1	1
163508	0	4	38	0	2	0	0	0	0	47		163508	2016	Bretagne	17000	67.2	11.79	8.44	LSA	2.94	2.6	152.73	7.19	Ble	2	0	4	1
163509	4	14	92	0	14	0	0	0	0	2569		163509	2016	Bretagne	15000	59.6	12	8.56	LSA	4.78	4.95	104.38	7.64	Ble	3	1	2	1
163510	0	272	124	20	0	0	0	0	0	9434		163510	2016	Bretagne	23000	59.6	12	8.56	LSA	4.78	4.95	104.38	7.64	Choux-fleur	3	0	2	0
168013	0	35	125	0	10	5	20	0	35	0		168013	2016	Picardie	32000	66.2	11.48	9.03	SLA	1.44	2.95	66.04	7.74	Ble	3	0	3	2
168014	0	75	90	97.5	0	0	22.5	0	37.5	0		168014	2016	Picardie	66400	66.2	11.48	9.07	LSA	1.59	2.72	83.33	7.87	Ble	3	0	4	2
168015	0	140	35	0	0	0	25	0	20	467		168015	2016	Picardie	29000	61.4	11.79	9.03	LSA	1.44	2.95	66.04	7.74	Ble	0	0	4	2
168016	24	56	96	36	28	0	12	0	60	284		168016	2016	Picardie	22200	61.4	11.79	9.03	SLA	1.44	2.95	66.04	7.74	Ble	2	0	3	1
168017	0	0	130	0	0	0	5	0	25	175		168017	2016	Picardie	21000	66.2	11.48	9.32	SLA	2.04	4.52	66.24	7.75	PdT	3	1	10	1
167618	0	30	10	105	0	0	0	0	0	0		167618	2016	Hnorm	35000	59.7	11.61	9.73	LSA	2.49	2.36	149.34	7.24	Mais	2	1	0	2
167619	28	120	96	0	68	0	4	0	0	0		167619	2016	Hnorm	21300	59.7	11.61	9.73	LSA	2.49	2.36	149.34	7.24	Ble	3	0	3	1
167620	240	0	60	75	75	0	30	0	0	0		167620	2016	Hnorm	14300	59.7	11.61	9.73	LSA	2.49	2.36	149.34	7.24	Ble	1	1	3	1
167621	70	0	30	50	25	0	0	0	110	362		167621	2016	Hnorm	30500	62.7	10.72	9.56	LSA	2.79	3.71	137.92	7.22	Ble	2	1	2	1
167622	5	165	15	30	95	0	30	0	0	103		167622	2016	Hnorm	28200	59.7	11.61	9.73	LSA	2.49	2.36	149.34	7.24	Mais	3	0	0	1
166223	70	95	15	10	220	0	0	0	0	0		166223	2016	NPDC	45000	59	11.13	9.11	LAS	3.29	4.56	74.87	7.89	Ble	1	1	3	1
165924	5	105	20	0	115	0	0	0	0	128		165924	2016	NPDC	52000	59	11.13	9.42	LAS	3.4	5.89	66.95	7.87	Ble	0	1	3	1
165925	0	22.5	112.5	75	37.5	0	0	0	0	227		165925	2016	NPDC	37000	59	11.13	9.7	LAS	3.96	11.12	89.81	7.79	Avoine	1	3	0	0
161128	400	44	32	0	48	56	12	0	32	23		161128	2016	LangRouss	6800	53.8	12.72	25.87	LAS	2.83	1.23	61.94	6.19	Triticale	0	1	1	0
161129	320	68	80	0	12	8	8	0	44	0		161129	2016	LangRouss	16100	53.8	12.72	25.87	LAS	2.83	1.23	61.94	6.19	Triticale	0	1	1	0
161130	395	0	95	0	90	10	0	0	10	0		161130	2016	LangRouss	7200	53.8	12.72	25.87	LAS	2.83	1.23	61.94	6.19	Triticale	0	1	1	0
161131	290	0	0	0	245	5	80	0	25	58		161131	2016	LangRouss	18200	53.8	12.72	25.87	LAS	2.83	1.23	61.94	6.19	Colza	3	0	2	0
163132	0	105	82.5	0	0	0	0	0	0	0		163132	2016	MidiPyr	2100	39.8	14.79	9.98	LSA	4.92	1.89	98.61	6.92	Pdt	1	0	0	0
163133	0	10.5	13.5	0	0	10.5	0	0	0	0		163133	2016	MidiPyr	32000	39.8	14.79	10.81	SLA	13.98	4.47	136.1	7.64	Mais	2	1	1	2
163134	250	80	20	0	42.5	60	0	0	0	0		163134	2016	MidiPyr	1300	47.2	13.81	9.98	LSA	4.92	1.89	98.61	6.92	Courgette	0	0	2	0
168235	0	77	24.5	0	59.5	0	0	0	0	0		168235	2016	MidiPyr	1500	47.2	13.81	8.5	LAS	7.67	1.9	109.93	6.93	Salade	0	0	0	0
163337	5	330	20	0	0	0	0	0	145	312		163337	2016	Aquitaine	10600	75.5	13.88	16.3	SLA	4.89	7.34	114.41	5.72	Feverolle	7	1	0	0
165042	0	0	136	0	0	0	0	0	8	8162		165042	2016	Bnorm	26000	51	11.17	7.28	LSA	3.86	3.09	158.5	7.14	Choux	4	1	3	0
165043	0	40	70	5	0	0	0	0	10	180		165043	2016	Bnorm	19000	51	11.17	7.28	LSA	3.86	3.09	158.5	7.14	Choux-fleur	2	0	2	0
165044	0	22.5	922.5	7.5	0	0	0	0	15	6494		165044	2016	Bnorm	16000	51	11.17	8.51	SLA	3.7	2.9	243.51	6.5	Brocolis	2	0	3	2
165045	0	172.5	37.5	0	0	0	0	0	0	128		165045	2016	Bnorm	15000	51	11.17	7.28	LSA	3.86	3.09	158.5	7.14	Choux	3	1	3	0

## Sheet: Year_n-1
	Helico	Prat	Telotyl	Ampli	Parat	Crico	Melo	Dity	Tricho	Cysts			Year	Reg	Surf	Pmoy	Tmoy	C/N	Soil	Cu	Zn	Fe	pH	Crop_n-1	supTill_n-1	ProfTill_n-1	NH_n-1	H_n-1
153506	0	36	1	0	0	0	0	1	0	1951		153506	2015	Bretagne	10400	76.9	11.92	8.44	LSA	2.94	2.6	152.73	7.19	Cereale	5	2	13	10
153507	2	21	6	0	6	0	0	0	0	2721		153507	2015	Bretagne	10300	76.9	11.92	8.44	LSA	2.94	2.6	152.73	7.19	Cereale	6	2	13	10
153508	2	16	15	0	5	0	29	0	0	0		153508	2015	Bretagne	17000	76.9	11.92	8.44	LSA	2.94	2.6	152.73	7.19	Cereale	3	2	14	6
153509	0	33	57	0	5	0	0	0	0	3132		153509	2015	Bretagne	15000	62.7	15.02	8.56	LSA	4.78	4.95	104.38	7.64	Autre	7	1	8	3
153510	0	88	32	13	0	0	10	0	0	4604		153510	2015	Bretagne	23000	62.7	15.02	8.56	LSA	4.78	4.95	104.38	7.64	Cereale	4	1	6	2
158013	1	158	128	0	0	0	5	0	0	0		158013	2015	Picardie	32000	60.7	10.35	9.03	SLA	1.44	2.95	66.04	7.74	Cereale	6	1	0	4
158014	0	130	25	175	0	0	35	0	0	0		158014	2015	Picardie	66400	53.9	11.12	9.07	LSA	1.59	2.72	83.33	7.87	Cereale	7	0	3	2
158015	0	315	70	1	0	0	30	0	0	0		158015	2015	Picardie	29000	60.7	10.35	9.03	LSA	1.44	2.95	66.04	7.74	Cereale	3	2	3	5
158016	15	60	90	20	55	0	15	0	0	245		158016	2015	Picardie	22200	60.7	10.35	9.03	SLA	1.44	2.95	66.04	7.74	Cereale	4	2	2	3
158017	0	1	25	0	1	0	5	0	0	350		158017	2015	Picardie	21000	53.9	11.12	9.32	SLA	2.04	4.52	66.24	7.75	Cereale	4	2	0	3
157618	0	108	1	73	0	0	0	0	1	0		157618	2015	Hnorm	35000	53.3	10.99	9.73	LSA	2.49	2.36	149.34	7.24	Cereale	4	0	9	3
157619	44	63	7	0	20	0	2	0	0	0		157619	2015	Hnorm	21300	53.3	10.99	9.73	LSA	2.49	2.36	149.34	7.24	Cereale	6	1	5	8
157620	5	18	26	8	53	0	6	0	0	0		157620	2015	Hnorm	14300	53.3	10.99	9.73	LSA	2.49	2.36	149.34	7.24	Autre	6	1	6	4
157621	54	0	11	28	0	0	13	0	0	222		157621	2015	Hnorm	30500	62.4	10.23	9.56	LSA	2.79	3.71	137.92	7.22	Cereale	4	1	3	4
157622	1	107	18	55	91	0	31	0	0	76		157622	2015	Hnorm	28200	53.3	10.99	9.73	LSA	2.49	2.36	149.34	7.24	Cereale	9	2	13	11
156223	39	73	17	10	193	0	1	0	0	25		156223	2015	NPDC	45000	47.7	10.49	9.11	LAS	3.29	4.56	74.87	7.89	Cereale	0	2	0	3
155924	2	53	34	0	63	0	2	0	0	126		155924	2015	NPDC	52000	47.7	10.49	9.42	LAS	3.4	5.89	66.95	7.87	Cereale	0	1	14	2
155925	0	94	73	38	43	0	0	0	0	252		155925	2015	NPDC	37000	47.7	10.49	9.7	LAS	3.96	11.12	89.81	7.79	Cereale	2	2	8	4
155926	0	87	30	75	48	0	0	0	0	76		155926	2015	NPDC	27000	47.7	10.49	10.18	LAS	3.72	9.44	88.06	7.72	Cereale	2	0	5	4
151128	106	30	0	0	3	15	0	0	0	0		151128	2015	LangRouss	6800	63.2	12.99	25.87	LAS	2.83	1.23	61.94	6.19	Cereale	5	1	8	0
151129	143	98	58	0	28	13	6	0	0	0		151129	2015	LangRouss	16100	63.2	12.99	25.87	LAS	2.83	1.23	61.94	6.19	Cereale	5	2	3	0
151130	150	1	45	0	4	2	40	0	0	0		151130	2015	LangRouss	7200	63.2	12.99	25.87	LAS	2.83	1.23	61.94	6.19	Cereale	5	2	3	0
151131	203	0	31	0	16	1	199	0	0	0		151131	2015	LangRouss	18200	63.2	12.99	25.87	LAS	2.83	1.23	61.94	6.19	Autre	8	1	3	0
153132	0	93	123	0	0	0	0	0	0	0		153132	2015	MidiPyr	2100	43.4	14.88	9.98	LSA	4.92	1.89	98.61	6.92	Autre	3	0	0	2
153133	3	25	0	0	0	28	0	0	0	0		153133	2015	MidiPyr	32000	43.4	14.88	10.81	SLA	13.98	4.47	136.1	7.64	Cereale	7	2	6	3
153134	148	118	1	0	8	28	0	0	0	26		153134	2015	MidiPyr	1300	54.7	13.77	9.98	LSA	4.92	1.89	98.61	6.92	Autre	2	0	3	0
158235	0	20	105	0	88	3	0	0	0	0		158235	2015	MidiPyr	1500	54.7	13.77	8.5	LAS	7.67	1.9	109.93	6.93	Autre	4	0	0	0
153337	0	38	71	0	0	0	0	0	44	1335		153337	2015	Aquitaine	10600	66.6	13.67	16.3	SLA	4.89	7.34	114.41	5.72	Cereale	14	2	0	0
155042	0	50	116	0	0	0	0	0	0	6879		155042	2015	Bnorm	26000	61	13.44	7.28	LSA	3.86	3.09	158.5	7.14	Autre	8	2	9	3
155043	0	77	16	1	0	0	0	0	0	154		155043	2015	Bnorm	19000	61	10.84	7.28	LSA	3.86	3.09	158.5	7.14	Cereale	3	0	9	2
155044	0	1	99	11	0	0	0	0	0	21124		155044	2015	Bnorm	16000	61	10.84	8.51	SLA	3.7	2.9	243.51	6.5	Cereale	4	0	9	3
155045	0	59	10	0	0	0	0	0	0	205		155045	2015	Bnorm	15000	61	10.84	7.28	LSA	3.86	3.09	158.5	7.14	Autre	2	2	14	5
163506	0	3	7	0	0	0	0	0	0	12833		163506	2016	Bretagne	10400	67.2	11.79	8.44	LSA	2.94	2.6	152.73	7.19	Cereale	2	1	14	11
163507	0	0	2	0	0	0	0	0	0	10267		163507	2016	Bretagne	10300	67.2	11.79	8.44	LSA	2.94	2.6	152.73	7.19	Cereale	5	1	13	11
163508	0	4	38	0	2	0	0	0	0	47		163508	2016	Bretagne	17000	67.2	11.79	8.44	LSA	2.94	2.6	152.73	7.19	Cereale	4	1	16	6
163509	4	14	92	0	14	0	0	0	0	2569		163509	2016	Bretagne	15000	59.6	12	8.56	LSA	4.78	4.95	104.38	7.64	Cereale	5	2	6	2
163510	0	272	124	20	0	0	0	0	0	9434		163510	2016	Bretagne	23000	59.6	12	8.56	LSA	4.78	4.95	104.38	7.64	Autre	5	1	6	1
168013	0	35	125	0	10	5	20	0	35	0		168013	2016	Picardie	32000	66.2	11.48	9.03	SLA	1.44	2.95	66.04	7.74	Cereale	7	1	3	4
168014	0	75	90	97.5	0	0	22.5	0	37.5	0		168014	2016	Picardie	66400	66.2	11.48	9.07	LSA	1.59	2.72	83.33	7.87	Cereale	7	0	4	2
168015	0	140	35	0	0	0	25	0	20	467		168015	2016	Picardie	29000	61.4	11.79	9.03	LSA	1.44	2.95	66.04	7.74	Cereale	3	1	4	6
168016	24	56	96	36	28	0	12	0	60	284		168016	2016	Picardie	22200	61.4	11.79	9.03	SLA	1.44	2.95	66.04	7.74	Cereale	5	1	3	3
168017	0	0	130	0	0	0	5	0	25	175		168017	2016	Picardie	21000	66.2	11.48	9.32	SLA	2.04	4.52	66.24	7.75	Autre	6	2	10	3
167618	0	30	10	105	0	0	0	0	0	0		167618	2016	Hnorm	35000	59.7	11.61	9.73	LSA	2.49	2.36	149.34	7.24	Cereale	5	1	6	4
167619	28	120	96	0	68	0	4	0	0	0		167619	2016	Hnorm	21300	59.7	11.61	9.73	LSA	2.49	2.36	149.34	7.24	Cereale	8	0	5	7
167620	240	0	60	75	75	0	30	0	0	0		167620	2016	Hnorm	14300	59.7	11.61	9.73	LSA	2.49	2.36	149.34	7.24	Cereale	4	2	4	3
167621	70	0	30	50	25	0	0	0	110	362		167621	2016	Hnorm	30500	62.7	10.72	9.56	LSA	2.79	3.71	137.92	7.22	Cereale	4	2	3	4
167622	5	165	15	30	95	0	30	0	0	103		167622	2016	Hnorm	28200	59.7	11.61	9.73	LSA	2.49	2.36	149.34	7.24	Cereale	11	1	7	9
166223	70	95	15	10	220	0	0	0	0	0		166223	2016	NPDC	45000	59	11.13	9.11	LAS	3.29	4.56	74.87	7.89	Cereale	1	2	3	3
165924	5	105	20	0	115	0	0	0	0	128		165924	2016	NPDC	52000	59	11.13	9.42	LAS	3.4	5.89	66.95	7.87	Cereale	0	2	16	2
165925	0	22.5	112.5	75	37.5	0	0	0	0	227		165925	2016	NPDC	37000	59	11.13	9.7	LAS	3.96	11.12	89.81	7.79	Cereale	2	4	4	2
161128	400	44	32	0	48	56	12	0	32	23		161128	2016	LangRouss	6800	53.8	12.72	25.87	LAS	2.83	1.23	61.94	6.19	Cereale	4	2	8	0
161129	320	68	80	0	12	8	8	0	44	0		161129	2016	LangRouss	16100	53.8	12.72	25.87	LAS	2.83	1.23	61.94	6.19	Cereale	5	2	3	0
161130	395	0	95	0	90	10	0	0	10	0		161130	2016	LangRouss	7200	53.8	12.72	25.87	LAS	2.83	1.23	61.94	6.19	Cereale	5	2	3	0
161131	290	0	0	0	245	5	80	0	25	58		161131	2016	LangRouss	18200	53.8	12.72	25.87	LAS	2.83	1.23	61.94	6.19	Autre	6	0	3	0
163132	0	105	82.5	0	0	0	0	0	0	0		163132	2016	MidiPyr	2100	39.8	14.79	9.98	LSA	4.92	1.89	98.61	6.92	Autre	3	0	0	2
163133	0	10.5	13.5	0	0	10.5	0	0	0	0		163133	2016	MidiPyr	32000	39.8	14.79	10.81	SLA	13.98	4.47	136.1	7.64	Cereale	7	2	6	3
163134	250	80	20	0	42.5	60	0	0	0	0		163134	2016	MidiPyr	1300	47.2	13.81	9.98	LSA	4.92	1.89	98.61	6.92	Autre	2	0	5	0
168235	0	77	24.5	0	59.5	0	0	0	0	0		168235	2016	MidiPyr	1500	47.2	13.81	8.5	LAS	7.67	1.9	109.93	6.93	Autre	2	0	0	0
163337	5	330	20	0	0	0	0	0	145	312		163337	2016	Aquitaine	10600	75.5	13.88	16.3	SLA	4.89	7.34	114.41	5.72	Autre	14	2	0	0
165042	0	0	136	0	0	0	0	0	8	8162		165042	2016	Bnorm	26000	51	11.17	7.28	LSA	3.86	3.09	158.5	7.14	Autre	8	2	9	3
165043	0	40	70	5	0	0	0	0	10	180		165043	2016	Bnorm	19000	51	11.17	7.28	LSA	3.86	3.09	158.5	7.14	Autre	4	0	9	1
165044	0	22.5	922.5	7.5	0	0	0	0	15	6494		165044	2016	Bnorm	16000	51	11.17	8.51	SLA	3.7	2.9	243.51	6.5	Autre	5	0	9	4
165045	0	172.5	37.5	0	0	0	0	0	0	128		165045	2016	Bnorm	15000	51	11.17	7.28	LSA	3.86	3.09	158.5	7.14	Autre	4	2	11	3

## Sheet: Year_n-2
	Helico	Prat	Telotyl	Ampli	Parat	Crico	Melo	Dity	Tricho	Cysts			Year	Reg	Surf	Pmoy	Tmoy	C/N	Soil	Cu	Zn	Fe	pH	Crop_n-2	supTill_n-2	ProfTill_n-2	NH_n-2	H_n-2
153506	0	36	1	0	0	0	0	1	0	1951		153506	2015	Bretagne	10400	76.9	11.92	8.44	LSA	2.94	2.6	152.73	7.19	Cereale	8	2	16	11
153507	2	21	6	0	6	0	0	0	0	2721		153507	2015	Bretagne	10300	76.9	11.92	8.44	LSA	2.94	2.6	152.73	7.19	Cereale	9	2	16	11
153508	2	16	15	0	5	0	29	0	0	0		153508	2015	Bretagne	17000	76.9	11.92	8.44	LSA	2.94	2.6	152.73	7.19	Cereale	4	3	15	7
153509	0	33	57	0	5	0	0	0	0	3132		153509	2015	Bretagne	15000	62.7	15.02	8.56	LSA	4.78	4.95	104.38	7.64	Autre	9	1	10	4
153510	0	88	32	13	0	0	10	0	0	4604		153510	2015	Bretagne	23000	62.7	15.02	8.56	LSA	4.78	4.95	104.38	7.64	Autre	9	1	10	4
158013	1	158	128	0	0	0	5	0	0	0		158013	2015	Picardie	32000	60.7	10.35	9.03	SLA	1.44	2.95	66.04	7.74	Autre	9	2	0	5
158014	0	130	25	175	0	0	35	0	0	0		158014	2015	Picardie	66400	53.9	11.12	9.07	LSA	1.59	2.72	83.33	7.87	Autre	12	0	6	4
158015	0	315	70	1	0	0	30	0	0	0		158015	2015	Picardie	29000	60.7	10.35	9.03	LSA	1.44	2.95	66.04	7.74	Autre	6	3	18	6
158016	15	60	90	20	55	0	15	0	0	245		158016	2015	Picardie	22200	60.7	10.35	9.03	SLA	1.44	2.95	66.04	7.74	Autre	7	3	12	4
158017	0	1	25	0	1	0	5	0	0	350		158017	2015	Picardie	21000	53.9	11.12	9.32	SLA	2.04	4.52	66.24	7.75	Autre	6	2	0	4
157618	0	108	1	73	0	0	0	0	1	0		157618	2015	Hnorm	35000	53.3	10.99	9.73	LSA	2.49	2.36	149.34	7.24	Autre	7	0	15	5
157619	44	63	7	0	20	0	2	0	0	0		157619	2015	Hnorm	21300	53.3	10.99	9.73	LSA	2.49	2.36	149.34	7.24	Autre	10	1	20	9
157620	5	18	26	8	53	0	6	0	0	0		157620	2015	Hnorm	14300	53.3	10.99	9.73	LSA	2.49	2.36	149.34	7.24	Autre	7	1	9	5
157621	54	0	11	28	0	0	13	0	0	222		157621	2015	Hnorm	30500	62.4	10.23	9.56	LSA	2.79	3.71	137.92	7.22	Autre	7	2	16	7
157622	1	107	18	55	91	0	31	0	0	76		157622	2015	Hnorm	28200	53.3	10.99	9.73	LSA	2.49	2.36	149.34	7.24	Autre	12	3	17	18
156223	39	73	17	10	193	0	1	0	0	25		156223	2015	NPDC	45000	47.7	10.49	9.11	LAS	3.29	4.56	74.87	7.89	Cereale	0	3	0	4
155924	2	53	34	0	63	0	2	0	0	126		155924	2015	NPDC	52000	47.7	10.49	9.42	LAS	3.4	5.89	66.95	7.87	Autre	0	2	16	5
155925	0	94	73	38	43	0	0	0	0	252		155925	2015	NPDC	37000	47.7	10.49	9.7	LAS	3.96	11.12	89.81	7.79	Cereale	4	3	8	6
155926	0	87	30	75	48	0	0	0	0	76		155926	2015	NPDC	27000	47.7	10.49	10.18	LAS	3.72	9.44	88.06	7.72	Autre	3	1	9	6
151128	106	30	0	0	3	15	0	0	0	0		151128	2015	LangRouss	6800	63.2	12.99	25.87	LAS	2.83	1.23	61.94	6.19	Autre	5	1	8	0
151129	143	98	58	0	28	13	6	0	0	0		151129	2015	LangRouss	16100	63.2	12.99	25.87	LAS	2.83	1.23	61.94	6.19	Autre	5	2	3	0
151130	150	1	45	0	4	2	40	0	0	0		151130	2015	LangRouss	7200	63.2	12.99	25.87	LAS	2.83	1.23	61.94	6.19	Autre	5	2	3	0
151131	203	0	31	0	16	1	199	0	0	0		151131	2015	LangRouss	18200	63.2	12.99	25.87	LAS	2.83	1.23	61.94	6.19	Autre	8	2	4	0
153132	0	93	123	0	0	0	0	0	0	0		153132	2015	MidiPyr	2100	43.4	14.88	9.98	LSA	4.92	1.89	98.61	6.92	Autre	5	0	0	4
153133	3	25	0	0	0	28	0	0	0	0		153133	2015	MidiPyr	32000	43.4	14.88	10.81	SLA	13.98	4.47	136.1	7.64	Cereale	9	3	7	5
153134	148	118	1	0	8	28	0	0	0	26		153134	2015	MidiPyr	1300	54.7	13.77	9.98	LSA	4.92	1.89	98.61	6.92	Autre	2	0	3	0
158235	0	20	105	0	88	3	0	0	0	0		158235	2015	MidiPyr	1500	54.7	13.77	8.5	LAS	7.67	1.9	109.93	6.93	Autre	4	0	0	0
153337	0	38	71	0	0	0	0	0	44	1335		153337	2015	Aquitaine	10600	66.6	13.67	16.3	SLA	4.89	7.34	114.41	5.72	Cereale	21	3	0	0
155042	0	50	116	0	0	0	0	0	0	6879		155042	2015	Bnorm	26000	61	13.44	7.28	LSA	3.86	3.09	158.5	7.14	Autre	12	3	13	3
155043	0	77	16	1	0	0	0	0	0	154		155043	2015	Bnorm	19000	61	10.84	7.28	LSA	3.86	3.09	158.5	7.14	Autre	6	1	12	2
155044	0	1	99	11	0	0	0	0	0	21124		155044	2015	Bnorm	16000	61	10.84	8.51	SLA	3.7	2.9	243.51	6.5	Autre	8	1	12	4
155045	0	59	10	0	0	0	0	0	0	205		155045	2015	Bnorm	15000	61	10.84	7.28	LSA	3.86	3.09	158.5	7.14	Autre	2	2	14	5
163506	0	3	7	0	0	0	0	0	0	12833		163506	2016	Bretagne	10400	67.2	11.79	8.44	LSA	2.94	2.6	152.73	7.19	Cereale	6	2	15	11
163507	0	0	2	0	0	0	0	0	0	10267		163507	2016	Bretagne	10300	67.2	11.79	8.44	LSA	2.94	2.6	152.73	7.19	Cereale	9	2	14	11
163508	0	4	38	0	2	0	0	0	0	47		163508	2016	Bretagne	17000	67.2	11.79	8.44	LSA	2.94	2.6	152.73	7.19	Cereale	5	2	18	7
163509	4	14	92	0	14	0	0	0	0	2569		163509	2016	Bretagne	15000	59.6	12	8.56	LSA	4.78	4.95	104.38	7.64	Autre	10	2	10	4
163510	0	272	124	20	0	0	0	0	0	9434		163510	2016	Bretagne	23000	59.6	12	8.56	LSA	4.78	4.95	104.38	7.64	Autre	7	1	8	2
168013	0	35	125	0	10	5	20	0	35	0		168013	2016	Picardie	32000	66.2	11.48	9.03	SLA	1.44	2.95	66.04	7.74	Cereale	9	1	3	6
168014	0	75	90	97.5	0	0	22.5	0	37.5	0		168014	2016	Picardie	66400	66.2	11.48	9.07	LSA	1.59	2.72	83.33	7.87	Cereale	10	0	7	4
168015	0	140	35	0	0	0	25	0	20	467		168015	2016	Picardie	29000	61.4	11.79	9.03	LSA	1.44	2.95	66.04	7.74	Cereale	3	2	7	7
168016	24	56	96	36	28	0	12	0	60	284		168016	2016	Picardie	22200	61.4	11.79	9.03	SLA	1.44	2.95	66.04	7.74	Cereale	6	2	5	4
168017	0	0	130	0	0	0	5	0	25	175		168017	2016	Picardie	21000	66.2	11.48	9.32	SLA	2.04	4.52	66.24	7.75	Autre	7	3	10	4
167618	0	30	10	105	0	0	0	0	0	0		167618	2016	Hnorm	35000	59.7	11.61	9.73	LSA	2.49	2.36	149.34	7.24	Cereale	6	1	9	5
167619	28	120	96	0	68	0	4	0	0	0		167619	2016	Hnorm	21300	59.7	11.61	9.73	LSA	2.49	2.36	149.34	7.24	Cereale	9	1	8	9
167620	240	0	60	75	75	0	30	0	0	0		167620	2016	Hnorm	14300	59.7	11.61	9.73	LSA	2.49	2.36	149.34	7.24	Autre	7	2	9	5
167621	70	0	30	50	25	0	0	0	110	362		167621	2016	Hnorm	30500	62.7	10.72	9.56	LSA	2.79	3.71	137.92	7.22	Cereale	6	2	5	5
167622	5	165	15	30	95	0	30	0	0	103		167622	2016	Hnorm	28200	59.7	11.61	9.73	LSA	2.49	2.36	149.34	7.24	Cereale	12	2	13	12
166223	70	95	15	10	220	0	0	0	0	0		166223	2016	NPDC	45000	59	11.13	9.11	LAS	3.29	4.56	74.87	7.89	Cereale	1	3	3	4
165924	5	105	20	0	115	0	0	0	0	128		165924	2016	NPDC	52000	59	11.13	9.42	LAS	3.4	5.89	66.95	7.87	Cereale	0	2	17	3
165925	0	22.5	112.5	75	37.5	0	0	0	0	227		165925	2016	NPDC	37000	59	11.13	9.7	LAS	3.96	11.12	89.81	7.79	Cereale	3	5	8	4
161128	400	44	32	0	48	56	12	0	32	23		161128	2016	LangRouss	6800	53.8	12.72	25.87	LAS	2.83	1.23	61.94	6.19	Cereale	5	2	9	0
161129	320	68	80	0	12	8	8	0	44	0		161129	2016	LangRouss	16100	53.8	12.72	25.87	LAS	2.83	1.23	61.94	6.19	Autre	5	3	4	0
161130	395	0	95	0	90	10	0	0	10	0		161130	2016	LangRouss	7200	53.8	12.72	25.87	LAS	2.83	1.23	61.94	6.19	Autre	5	3	4	0
161131	290	0	0	0	245	5	80	0	25	58		161131	2016	LangRouss	18200	53.8	12.72	25.87	LAS	2.83	1.23	61.94	6.19	Autre	11	1	5	0
163132	0	105	82.5	0	0	0	0	0	0	0		163132	2016	MidiPyr	2100	39.8	14.79	9.98	LSA	4.92	1.89	98.61	6.92	Autre	4	0	0	2
163133	0	10.5	13.5	0	0	10.5	0	0	0	0		163133	2016	MidiPyr	32000	39.8	14.79	10.81	SLA	13.98	4.47	136.1	7.64	Cereale	9	3	7	5
163134	250	80	20	0	42.5	60	0	0	0	0		163134	2016	MidiPyr	1300	47.2	13.81	9.98	LSA	4.92	1.89	98.61	6.92	Autre	2	0	5	0
168235	0	77	24.5	0	59.5	0	0	0	0	0		168235	2016	MidiPyr	1500	47.2	13.81	8.5	LAS	7.67	1.9	109.93	6.93	Autre	4	0	0	0
163337	5	330	20	0	0	0	0	0	145	312		163337	2016	Aquitaine	10600	75.5	13.88	16.3	SLA	4.89	7.34	114.41	5.72	Autre	21	3	0	0
165042	0	0	136	0	0	0	0	0	8	8162		165042	2016	Bnorm	26000	51	11.17	7.28	LSA	3.86	3.09	158.5	7.14	Autre	12	3	12	3
165043	0	40	70	5	0	0	0	0	10	180		165043	2016	Bnorm	19000	51	11.17	7.28	LSA	3.86	3.09	158.5	7.14	Autre	5	0	11	2
165044	0	22.5	922.5	7.5	0	0	0	0	15	6494		165044	2016	Bnorm	16000	51	11.17	8.51	SLA	3.7	2.9	243.51	6.5	Autre	6	0	12	5
165045	0	172.5	37.5	0	0	0	0	0	0	128		165045	2016	Bnorm	15000	51	11.17	7.28	LSA	3.86	3.09	158.5	7.14	Autre	5	3	17	5

## Sheet: Year_n-3
	Helico	Prat	Telotyl	Ampli	Parat	Crico	Melo	Dity	Tricho	Cysts			Year	Reg	Surf	Pmoy	Tmoy	C/N	Soil	Cu	Zn	Fe	pH	Crop_n-3	supTill_n-3	ProfTill_n-3	NH_n-3	H_n-3
153506	0	36	1	0	0	0	0	1	0	1951		153506	2015	Bretagne	10400	76.9	11.92	8.44	LSA	2.94	2.6	152.73	7.19	Cereale	10	3	19	12
153507	2	21	6	0	6	0	0	0	0	2721		153507	2015	Bretagne	10300	76.9	11.92	8.44	LSA	2.94	2.6	152.73	7.19	Cereale	11	3	19	12
153508	2	16	15	0	5	0	29	0	0	0		153508	2015	Bretagne	17000	76.9	11.92	8.44	LSA	2.94	2.6	152.73	7.19	Cereale	5	4	17	7
153509	0	33	57	0	5	0	0	0	0	3132		153509	2015	Bretagne	15000	62.7	15.02	8.56	LSA	4.78	4.95	104.38	7.64	Autre	9	4	12	4
153510	0	88	32	13	0	0	10	0	0	4604		153510	2015	Bretagne	23000	62.7	15.02	8.56	LSA	4.78	4.95	104.38	7.64	Autre	9	4	12	4
158013	1	158	128	0	0	0	5	0	0	0		158013	2015	Picardie	32000	60.7	10.35	9.03	SLA	1.44	2.95	66.04	7.74	Cereale	11	2	0	6
158014	0	130	25	175	0	0	35	0	0	0		158014	2015	Picardie	66400	53.9	11.12	9.07	LSA	1.59	2.72	83.33	7.87	Cereale	14	0	9	6
158015	0	315	70	1	0	0	30	0	0	0		158015	2015	Picardie	29000	60.7	10.35	9.03	LSA	1.44	2.95	66.04	7.74	Cereale	6	4	19	7
158016	15	60	90	20	55	0	15	0	0	245		158016	2015	Picardie	22200	60.7	10.35	9.03	SLA	1.44	2.95	66.04	7.74	Cereale	8	4	14	5
158017	0	1	25	0	1	0	5	0	0	350		158017	2015	Picardie	21000	53.9	11.12	9.32	SLA	2.04	4.52	66.24	7.75	Autre	9	2	0	5
157618	0	108	1	73	0	0	0	0	1	0		157618	2015	Hnorm	35000	53.3	10.99	9.73	LSA	2.49	2.36	149.34	7.24	Cereale	8	0	18	6
157619	44	63	7	0	20	0	2	0	0	0		157619	2015	Hnorm	21300	53.3	10.99	9.73	LSA	2.49	2.36	149.34	7.24	Autre	14	1	22	11
157620	5	18	26	8	53	0	6	0	0	0		157620	2015	Hnorm	14300	53.3	10.99	9.73	LSA	2.49	2.36	149.34	7.24	Autre	11	1	19	7
157622	1	107	18	55	91	0	31	0	0	76		157622	2015	Hnorm	28200	53.3	10.99	9.73	LSA	2.49	2.36	149.34	7.24	Autre	15	4	22	23
156223	39	73	17	10	193	0	1	0	0	25		156223	2015	NPDC	45000	47.7	10.49	9.11	LAS	3.29	4.56	74.87	7.89	Cereale	0	4	2	6
155924	2	53	34	0	63	0	2	0	0	126		155924	2015	NPDC	52000	47.7	10.49	9.42	LAS	3.4	5.89	66.95	7.87	Cereale	0	2	17	6
155925	0	94	73	38	43	0	0	0	0	252		155925	2015	NPDC	37000	47.7	10.49	9.7	LAS	3.96	11.12	89.81	7.79	Cereale	5	4	12	8
155926	0	87	30	75	48	0	0	0	0	76		155926	2015	NPDC	27000	47.7	10.49	10.18	LAS	3.72	9.44	88.06	7.72	Cereale	3	1	13	7
151128	106	30	0	0	3	15	0	0	0	0		151128	2015	LangRouss	6800	63.2	12.99	25.87	LAS	2.83	1.23	61.94	6.19	Autre	5	1	8	0
151129	143	98	58	0	28	13	6	0	0	0		151129	2015	LangRouss	16100	63.2	12.99	25.87	LAS	2.83	1.23	61.94	6.19	Autre	6	2	3	0
151130	150	1	45	0	4	2	40	0	0	0		151130	2015	LangRouss	7200	63.2	12.99	25.87	LAS	2.83	1.23	61.94	6.19	Autre	6	2	3	0
151131	203	0	31	0	16	1	199	0	0	0		151131	2015	LangRouss	18200	63.2	12.99	25.87	LAS	2.83	1.23	61.94	6.19	Autre	8	2	4	0
153132	0	93	123	0	0	0	0	0	0	0		153132	2015	MidiPyr	2100	43.4	14.88	9.98	LSA	4.92	1.89	98.61	6.92	Autre	6	0	0	5
153133	3	25	0	0	0	28	0	0	0	0		153133	2015	MidiPyr	32000	43.4	14.88	10.81	SLA	13.98	4.47	136.1	7.64	Cereale	11	4	8	7
153134	148	118	1	0	8	28	0	0	0	26		153134	2015	MidiPyr	1300	54.7	13.77	9.98	LSA	4.92	1.89	98.61	6.92	Autre	2	0	3	0
158235	0	20	105	0	88	3	0	0	0	0		158235	2015	MidiPyr	1500	54.7	13.77	8.5	LAS	7.67	1.9	109.93	6.93	Autre	5	0	0	0
153337	0	38	71	0	0	0	0	0	44	1335		153337	2015	Aquitaine	10600	66.6	13.67	16.3	SLA	4.89	7.34	114.41	5.72	Cereale	28	4	0	0
155042	0	50	116	0	0	0	0	0	0	6879		155042	2015	Bnorm	26000	61	13.44	7.28	LSA	3.86	3.09	158.5	7.14	Autre	19	4	22	5
155043	0	77	16	1	0	0	0	0	0	154		155043	2015	Bnorm	19000	61	10.84	7.28	LSA	3.86	3.09	158.5	7.14	Cereale	9	2	12	3
155044	0	1	99	11	0	0	0	0	0	21124		155044	2015	Bnorm	16000	61	10.84	8.51	SLA	3.7	2.9	243.51	6.5	Cereale	9	2	14	5
155045	0	59	10	0	0	0	0	0	0	205		155045	2015	Bnorm	15000	61	10.84	7.28	LSA	3.86	3.09	158.5	7.14	Autre	2	2	14	5
163506	0	3	7	0	0	0	0	0	0	12833		163506	2016	Bretagne	10400	67.2	11.79	8.44	LSA	2.94	2.6	152.73	7.19	Cereale	9	2	18	12
163507	0	0	2	0	0	0	0	0	0	10267		163507	2016	Bretagne	10300	67.2	11.79	8.44	LSA	2.94	2.6	152.73	7.19	Cereale	12	2	17	12
163508	0	4	38	0	2	0	0	0	0	47		163508	2016	Bretagne	17000	67.2	11.79	8.44	LSA	2.94	2.6	152.73	7.19	Cereale	6	3	19	8
163509	4	14	92	0	14	0	0	0	0	2569		163509	2016	Bretagne	15000	59.6	12	8.56	LSA	4.78	4.95	104.38	7.64	Cereale	12	2	12	5
163510	0	272	124	20	0	0	0	0	0	9434		163510	2016	Bretagne	23000	59.6	12	8.56	LSA	4.78	4.95	104.38	7.64	Autre	12	1	12	4
168013	0	35	125	0	10	5	20	0	35	0		168013	2016	Picardie	32000	66.2	11.48	9.03	SLA	1.44	2.95	66.04	7.74	Cereale	12	2	3	7
168014	0	75	90	97.5	0	0	22.5	0	37.5	0		168014	2016	Picardie	66400	66.2	11.48	9.07	LSA	1.59	2.72	83.33	7.87	Cereale	15	0	10	6
168015	0	140	35	0	0	0	25	0	20	467		168015	2016	Picardie	29000	61.4	11.79	9.03	LSA	1.44	2.95	66.04	7.74	Cereale	6	3	22	8
168016	24	56	96	36	28	0	12	0	60	284		168016	2016	Picardie	22200	61.4	11.79	9.03	SLA	1.44	2.95	66.04	7.74	Cereale	9	3	15	5
168017	0	0	130	0	0	0	5	0	25	175		168017	2016	Picardie	21000	66.2	11.48	9.32	SLA	2.04	4.52	66.24	7.75	Autre	9	3	10	5
167618	0	30	10	105	0	0	0	0	0	0		167618	2016	Hnorm	35000	59.7	11.61	9.73	LSA	2.49	2.36	149.34	7.24	Cereale	9	1	15	7
167619	28	120	96	0	68	0	4	0	0	0		167619	2016	Hnorm	21300	59.7	11.61	9.73	LSA	2.49	2.36	149.34	7.24	Cereale	13	1	23	10
167620	240	0	60	75	75	0	30	0	0	0		167620	2016	Hnorm	14300	59.7	11.61	9.73	LSA	2.49	2.36	149.34	7.24	Cereale	8	2	12	6
167621	70	0	30	50	25	0	0	0	110	362		167621	2016	Hnorm	30500	62.7	10.72	9.56	LSA	2.79	3.71	137.92	7.22	Cereale	9	3	18	8
167622	5	165	15	30	95	0	30	0	0	103		167622	2016	Hnorm	28200	59.7	11.61	9.73	LSA	2.49	2.36	149.34	7.24	Cereale	15	3	17	19
166223	70	95	15	10	220	0	0	0	0	0		166223	2016	NPDC	45000	59	11.13	9.11	LAS	3.29	4.56	74.87	7.89	Cereale	1	4	3	5
165924	5	105	20	0	115	0	0	0	0	128		165924	2016	NPDC	52000	59	11.13	9.42	LAS	3.4	5.89	66.95	7.87	Cereale	0	3	19	6
165925	0	22.5	112.5	75	37.5	0	0	0	0	227		165925	2016	NPDC	37000	59	11.13	9.7	LAS	3.96	11.12	89.81	7.79	Cereale	5	6	8	6
161128	400	44	32	0	48	56	12	0	32	23		161128	2016	LangRouss	6800	53.8	12.72	25.87	LAS	2.83	1.23	61.94	6.19	Cereale	5	2	9	0
161129	320	68	80	0	12	8	8	0	44	0		161129	2016	LangRouss	16100	53.8	12.72	25.87	LAS	2.83	1.23	61.94	6.19	Autre	5	3	4	0
161130	395	0	95	0	90	10	0	0	10	0		161130	2016	LangRouss	7200	53.8	12.72	25.87	LAS	2.83	1.23	61.94	6.19	Autre	5	3	4	0
161131	290	0	0	0	245	5	80	0	25	58		161131	2016	LangRouss	18200	53.8	12.72	25.87	LAS	2.83	1.23	61.94	6.19	Autre	11	2	6	0
163132	0	105	82.5	0	0	0	0	0	0	0		163132	2016	MidiPyr	2100	39.8	14.79	9.98	LSA	4.92	1.89	98.61	6.92	Autre	6	0	0	4
163133	0	10.5	13.5	0	0	10.5	0	0	0	0		163133	2016	MidiPyr	32000	39.8	14.79	10.81	SLA	13.98	4.47	136.1	7.64	Cereale	11	4	8	7
163134	250	80	20	0	42.5	60	0	0	0	0		163134	2016	MidiPyr	1300	47.2	13.81	9.98	LSA	4.92	1.89	98.61	6.92	Autre	2	0	5	0
168235	0	77	24.5	0	59.5	0	0	0	0	0		168235	2016	MidiPyr	1500	47.2	13.81	8.5	LAS	7.67	1.9	109.93	6.93	Autre	4	0	0	0
163337	5	330	20	0	0	0	0	0	145	312		163337	2016	Aquitaine	10600	75.5	13.88	16.3	SLA	4.89	7.34	114.41	5.72	Cereale	28	4	0	0
165042	0	0	136	0	0	0	0	0	8	8162		165042	2016	Bnorm	26000	51	11.17	7.28	LSA	3.86	3.09	158.5	7.14	Autre	16	4	16	3
165043	0	40	70	5	0	0	0	0	10	180		165043	2016	Bnorm	19000	51	11.17	7.28	LSA	3.86	3.09	158.5	7.14	Autre	8	1	14	2
165044	0	22.5	922.5	7.5	0	0	0	0	15	6494		165044	2016	Bnorm	16000	51	11.17	8.51	SLA	3.7	2.9	243.51	6.5	Autre	10	1	15	6
165045	0	172.5	37.5	0	0	0	0	0	0	128		165045	2016	Bnorm	15000	51	11.17	7.28	LSA	3.86	3.09	158.5	7.14	Autre	5	3	17	5

## Sheet: Year_n-4
	Helico	Prat	Telotyl	Ampli	Parat	Crico	Melo	Dity	Tricho	Cysts			Year	Reg	Surf	Pmoy	Tmoy	C/N	Soil	Cu	Zn	Fe	pH	Crop_n-4	supTill_n-4	ProfTill_n-4	NH_n-4	H_n-4
153506	0	36	1	0	0	0	0	1	0	1951		153506	2015	Bretagne	10400	76.9	11.92	8.44	LSA	2.94	2.6	152.73	7.19	Cereale	13	3	22	13
153507	2	21	6	0	6	0	0	0	0	2721		153507	2015	Bretagne	10300	76.9	11.92	8.44	LSA	2.94	2.6	152.73	7.19	Cereale	14	3	22	13
153508	2	16	15	0	5	0	29	0	0	0		153508	2015	Bretagne	17000	76.9	11.92	8.44	LSA	2.94	2.6	152.73	7.19	Cereale	6	5	20	7
158013	1	158	128	0	0	0	5	0	0	0		158013	2015	Picardie	32000	60.7	10.35	9.03	SLA	1.44	2.95	66.04	7.74	Cereale	14	2	0	7
158014	0	130	25	175	0	0	35	0	0	0		158014	2015	Picardie	66400	53.9	11.12	9.07	LSA	1.59	2.72	83.33	7.87	Autre	19	0	22	9
158015	0	315	70	1	0	0	30	0	0	0		158015	2015	Picardie	29000	60.7	10.35	9.03	LSA	1.44	2.95	66.04	7.74	Autre	9	5	36	8
158016	15	60	90	20	55	0	15	0	0	245		158016	2015	Picardie	22200	60.7	10.35	9.03	SLA	1.44	2.95	66.04	7.74	Autre	11	5	16	8
158017	0	1	25	0	1	0	5	0	0	350		158017	2015	Picardie	21000	53.9	11.12	9.32	SLA	2.04	4.52	66.24	7.75	Autre	12	3	0	6
157618	0	108	1	73	0	0	0	0	1	0		157618	2015	Hnorm	35000	53.3	10.99	9.73	LSA	2.49	2.36	149.34	7.24	Cereale	9	0	18	8
157619	44	63	7	0	20	0	2	0	0	0		157619	2015	Hnorm	21300	53.3	10.99	9.73	LSA	2.49	2.36	149.34	7.24	Autre	15	2	25	13
157620	5	18	26	8	53	0	6	0	0	0		157620	2015	Hnorm	14300	53.3	10.99	9.73	LSA	2.49	2.36	149.34	7.24	Autre	14	2	20	9
157622	1	107	18	55	91	0	31	0	0	76		157622	2015	Hnorm	28200	53.3	10.99	9.73	LSA	2.49	2.36	149.34	7.24	Autre	16	5	25	26
156223	39	73	17	10	193	0	1	0	0	25		156223	2015	NPDC	45000	47.7	10.49	9.11	LAS	3.29	4.56	74.87	7.89	Cereale	0	5	2	7
155924	2	53	34	0	63	0	2	0	0	126		155924	2015	NPDC	52000	47.7	10.49	9.42	LAS	3.4	5.89	66.95	7.87	Autre	0	3	19	7
155925	0	94	73	38	43	0	0	0	0	252		155925	2015	NPDC	37000	47.7	10.49	9.7	LAS	3.96	11.12	89.81	7.79	Cereale	7	5	14	9
155926	0	87	30	75	48	0	0	0	0	76		155926	2015	NPDC	27000	47.7	10.49	10.18	LAS	3.72	9.44	88.06	7.72	Autre	3	1	17	8
151128	106	30	0	0	3	15	0	0	0	0		151128	2015	LangRouss	6800	63.2	12.99	25.87	LAS	2.83	1.23	61.94	6.19	Autre	5	1	8	0
151129	143	98	58	0	28	13	6	0	0	0		151129	2015	LangRouss	16100	63.2	12.99	25.87	LAS	2.83	1.23	61.94	6.19	Autre	9	2	5	0
151130	150	1	45	0	4	2	40	0	0	0		151130	2015	LangRouss	7200	63.2	12.99	25.87	LAS	2.83	1.23	61.94	6.19	Autre	9	2	5	0
151131	203	0	31	0	16	1	199	0	0	0		151131	2015	LangRouss	18200	63.2	12.99	25.87	LAS	2.83	1.23	61.94	6.19	Autre	9	2	4	0
153132	0	93	123	0	0	0	0	0	0	0		153132	2015	MidiPyr	2100	43.4	14.88	9.98	LSA	4.92	1.89	98.61	6.92	Autre	7	0	0	5
153133	3	25	0	0	0	28	0	0	0	0		153133	2015	MidiPyr	32000	43.4	14.88	10.81	SLA	13.98	4.47	136.1	7.64	Cereale	13	5	9	9
153134	148	118	1	0	8	28	0	0	0	26		153134	2015	MidiPyr	1300	54.7	13.77	9.98	LSA	4.92	1.89	98.61	6.92	Autre	2	0	3	0
158235	0	20	105	0	88	3	0	0	0	0		158235	2015	MidiPyr	1500	54.7	13.77	8.5	LAS	7.67	1.9	109.93	6.93	Autre	5	0	0	0
153337	0	38	71	0	0	0	0	0	44	1335		153337	2015	Aquitaine	10600	66.6	13.67	16.3	SLA	4.89	7.34	114.41	5.72	Cereale	35	5	0	0
155042	0	50	116	0	0	0	0	0	0	6879		155042	2015	Bnorm	26000	61	13.44	7.28	LSA	3.86	3.09	158.5	7.14	Autre	20	5	24	6
155043	0	77	16	1	0	0	0	0	0	154		155043	2015	Bnorm	19000	61	10.84	7.28	LSA	3.86	3.09	158.5	7.14	Autre	14	3	19	6
155044	0	1	99	11	0	0	0	0	0	21124		155044	2015	Bnorm	16000	61	10.84	8.51	SLA	3.7	2.9	243.51	6.5	Cereale	12	3	14	6
155045	0	59	10	0	0	0	0	0	0	205		155045	2015	Bnorm	15000	61	10.84	7.28	LSA	3.86	3.09	158.5	7.14	Autre	2	2	14	5
163506	0	3	7	0	0	0	0	0	0	12833		163506	2016	Bretagne	10400	67.2	11.79	8.44	LSA	2.94	2.6	152.73	7.19	Cereale	11	3	21	13
163507	0	0	2	0	0	0	0	0	0	10267		163507	2016	Bretagne	10300	67.2	11.79	8.44	LSA	2.94	2.6	152.73	7.19	Cereale	14	3	20	13
163508	0	4	38	0	2	0	0	0	0	47		163508	2016	Bretagne	17000	67.2	11.79	8.44	LSA	2.94	2.6	152.73	7.19	Cereale	7	4	21	8
163509	4	14	92	0	14	0	0	0	0	2569		163509	2016	Bretagne	15000	59.6	12	8.56	LSA	4.78	4.95	104.38	7.64	Autre	12	5	14	5
163510	0	272	124	20	0	0	0	0	0	9434		163510	2016	Bretagne	23000	59.6	12	8.56	LSA	4.78	4.95	104.38	7.64	Autre	12	4	14	4
168013	0	35	125	0	10	5	20	0	35	0		168013	2016	Picardie	32000	66.2	11.48	9.03	SLA	1.44	2.95	66.04	7.74	Cereale	14	2	3	8
168014	0	75	90	97.5	0	0	22.5	0	37.5	0		168014	2016	Picardie	66400	66.2	11.48	9.07	LSA	1.59	2.72	83.33	7.87	Cereale	17	0	13	8
168015	0	140	35	0	0	0	25	0	20	467		168015	2016	Picardie	29000	61.4	11.79	9.03	LSA	1.44	2.95	66.04	7.74	Cereale	6	4	23	9
168016	24	56	96	36	28	0	12	0	60	284		168016	2016	Picardie	22200	61.4	11.79	9.03	SLA	1.44	2.95	66.04	7.74	Cereale	10	4	17	6
168017	0	0	130	0	0	0	5	0	25	175		168017	2016	Picardie	21000	66.2	11.48	9.32	SLA	2.04	4.52	66.24	7.75	Autre	12	3	10	6
167618	0	30	10	105	0	0	0	0	0	0		167618	2016	Hnorm	35000	59.7	11.61	9.73	LSA	2.49	2.36	149.34	7.24	Cereale	10	1	18	8
167619	28	120	96	0	68	0	4	0	0	0		167619	2016	Hnorm	21300	59.7	11.61	9.73	LSA	2.49	2.36	149.34	7.24	Autre	17	1	25	12
167620	240	0	60	75	75	0	30	0	0	0		167620	2016	Hnorm	14300	59.7	11.61	9.73	LSA	2.49	2.36	149.34	7.24	Autre	12	2	22	8
167622	5	165	15	30	95	0	30	0	0	103		167622	2016	Hnorm	28200	59.7	11.61	9.73	LSA	2.49	2.36	149.34	7.24	Autre	18	4	22	24
166223	70	95	15	10	220	0	0	0	0	0		166223	2016	NPDC	45000	59	11.13	9.11	LAS	3.29	4.56	74.87	7.89	Cereale	1	5	5	7
165924	5	105	20	0	115	0	0	0	0	128		165924	2016	NPDC	52000	59	11.13	9.42	LAS	3.4	5.89	66.95	7.87	Cereale	0	3	20	7
165925	0	22.5	112.5	75	37.5	0	0	0	0	227		165925	2016	NPDC	37000	59	11.13	9.7	LAS	3.96	11.12	89.81	7.79	Cereale	6	7	12	8
161128	400	44	32	0	48	56	12	0	32	23		161128	2016	LangRouss	6800	53.8	12.72	25.87	LAS	2.83	1.23	61.94	6.19	Autre	5	2	9	0
161129	320	68	80	0	12	8	8	0	44	0		161129	2016	LangRouss	16100	53.8	12.72	25.87	LAS	2.83	1.23	61.94	6.19	Autre	6	3	4	0
161130	395	0	95	0	90	10	0	0	10	0		161130	2016	LangRouss	7200	53.8	12.72	25.87	LAS	2.83	1.23	61.94	6.19	Autre	6	3	4	0
161131	290	0	0	0	245	5	80	0	25	58		161131	2016	LangRouss	18200	53.8	12.72	25.87	LAS	2.83	1.23	61.94	6.19	Autre	11	2	6	0
163132	0	105	82.5	0	0	0	0	0	0	0		163132	2016	MidiPyr	2100	39.8	14.79	9.98	LSA	4.92	1.89	98.61	6.92	Autre	7	0	0	5
163133	0	10.5	13.5	0	0	10.5	0	0	0	0		163133	2016	MidiPyr	32000	39.8	14.79	10.81	SLA	13.98	4.47	136.1	7.64	Cereale	13	5	9	9
163134	250	80	20	0	42.5	60	0	0	0	0		163134	2016	MidiPyr	1300	47.2	13.81	9.98	LSA	4.92	1.89	98.61	6.92	Autre	2	0	5	0
168235	0	77	24.5	0	59.5	0	0	0	0	0		168235	2016	MidiPyr	1500	47.2	13.81	8.5	LAS	7.67	1.9	109.93	6.93	Autre	5	0	0	0
163337	5	330	20	0	0	0	0	0	145	312		163337	2016	Aquitaine	10600	75.5	13.88	16.3	SLA	4.89	7.34	114.41	5.72	Cereale	35	5	0	0
165042	0	0	136	0	0	0	0	0	8	8162		165042	2016	Bnorm	26000	51	11.17	7.28	LSA	3.86	3.09	158.5	7.14	Autre	23	5	25	5
165043	0	40	70	5	0	0	0	0	10	180		165043	2016	Bnorm	19000	51	11.17	7.28	LSA	3.86	3.09	158.5	7.14	Autre	11	2	14	3
165044	0	22.5	922.5	7.5	0	0	0	0	15	6494		165044	2016	Bnorm	16000	51	11.17	8.51	SLA	3.7	2.9	243.51	6.5	Autre	11	2	17	7
165045	0	172.5	37.5	0	0	0	0	0	0	128		165045	2016	Bnorm	15000	51	11.17	7.28	LSA	3.86	3.09	158.5	7.14	Autre	5	3	17	5

## Sheet: Year_n-5
	Helico	Prat	Telotyl	Ampli	Parat	Crico	Melo	Dity	Tricho	Cysts			Year	Reg	Surf	Pmoy	Tmoy	C/N	Soil	Cu	Zn	Fe	pH	Crop_n-5	supTill_n-5	ProfTill_n-5	NH_n-5	H_n-5
153506	0	36	1	0	0	0	0	1	0	1951		153506	2015	Bretagne	10400	76.9	11.92	8.44	LSA	2.94	2.6	152.73	7.19	Cereale	15	4	25	14
153507	2	21	6	0	6	0	0	0	0	2721		153507	2015	Bretagne	10300	76.9	11.92	8.44	LSA	2.94	2.6	152.73	7.19	Cereale	16	4	25	14
153508	2	16	15	0	5	0	29	0	0	0		153508	2015	Bretagne	17000	76.9	11.92	8.44	LSA	2.94	2.6	152.73	7.19	Cereale	7	6	20	8
158013	1	158	128	0	0	0	5	0	0	0		158013	2015	Picardie	32000	60.7	10.35	9.03	SLA	1.44	2.95	66.04	7.74	Cereale	14	2	0	7
158014	0	130	25	175	0	0	35	0	0	0		158014	2015	Picardie	66400	53.9	11.12	9.07	LSA	1.59	2.72	83.33	7.87	Autre	23	0	23	11
158015	0	315	70	1	0	0	30	0	0	0		158015	2015	Picardie	29000	60.7	10.35	9.03	LSA	1.44	2.95	66.04	7.74	Autre	9	5	36	8
158016	15	60	90	20	55	0	15	0	0	245		158016	2015	Picardie	22200	60.7	10.35	9.03	SLA	1.44	2.95	66.04	7.74	Cereale	13	5	18	9
158017	0	1	25	0	1	0	5	0	0	350		158017	2015	Picardie	21000	53.9	11.12	9.32	SLA	2.04	4.52	66.24	7.75	Autre	15	4	0	9
157618	0	108	1	73	0	0	0	0	1	0		157618	2015	Hnorm	35000	53.3	10.99	9.73	LSA	2.49	2.36	149.34	7.24	Cereale	10	0	21	9
157619	44	63	7	0	20	0	2	0	0	0		157619	2015	Hnorm	21300	53.3	10.99	9.73	LSA	2.49	2.36	149.34	7.24	Autre	18	3	28	19
157620	5	18	26	8	53	0	6	0	0	0		157620	2015	Hnorm	14300	53.3	10.99	9.73	LSA	2.49	2.36	149.34	7.24	Autre	15	3	23	10
157622	1	107	18	55	91	0	31	0	0	76		157622	2015	Hnorm	28200	53.3	10.99	9.73	LSA	2.49	2.36	149.34	7.24	Autre	19	6	40	29
156223	39	73	17	10	193	0	1	0	0	25		156223	2015	NPDC	45000	47.7	10.49	9.11	LAS	3.29	4.56	74.87	7.89	Cereale	0	6	4	9
155924	2	53	34	0	63	0	2	0	0	126		155924	2015	NPDC	52000	47.7	10.49	9.42	LAS	3.4	5.89	66.95	7.87	Cereale	0	3	20	8
155925	0	94	73	38	43	0	0	0	0	252		155925	2015	NPDC	37000	47.7	10.49	9.7	LAS	3.96	11.12	89.81	7.79	Cereale	8	6	18	11
155926	0	87	30	75	48	0	0	0	0	76		155926	2015	NPDC	27000	47.7	10.49	10.18	LAS	3.72	9.44	88.06	7.72	Cereale	3	1	21	9
151128	106	30	0	0	3	15	0	0	0	0		151128	2015	LangRouss	6800	63.2	12.99	25.87	LAS	2.83	1.23	61.94	6.19	Autre	5	1	8	0
151129	143	98	58	0	28	13	6	0	0	0		151129	2015	LangRouss	16100	63.2	12.99	25.87	LAS	2.83	1.23	61.94	6.19	Autre	12	2	6	0
151130	150	1	45	0	4	2	40	0	0	0		151130	2015	LangRouss	7200	63.2	12.99	25.87	LAS	2.83	1.23	61.94	6.19	Autre	12	2	6	0
151131	203	0	31	0	16	1	199	0	0	0		151131	2015	LangRouss	18200	63.2	12.99	25.87	LAS	2.83	1.23	61.94	6.19	Autre	12	2	6	0
153132	0	93	123	0	0	0	0	0	0	0		153132	2015	MidiPyr	2100	43.4	14.88	9.98	LSA	4.92	1.89	98.61	6.92	Autre	8	0	1	5
153133	3	25	0	0	0	28	0	0	0	0		153133	2015	MidiPyr	32000	43.4	14.88	10.81	SLA	13.98	4.47	136.1	7.64	Cereale	15	6	10	11
153134	148	118	1	0	8	28	0	0	0	26		153134	2015	MidiPyr	1300	54.7	13.77	9.98	LSA	4.92	1.89	98.61	6.92	Autre	2	0	3	0
158235	0	20	105	0	88	3	0	0	0	0		158235	2015	MidiPyr	1500	54.7	13.77	8.5	LAS	7.67	1.9	109.93	6.93	Autre	5	0	0	0
153337	0	38	71	0	0	0	0	0	44	1335		153337	2015	Aquitaine	10600	66.6	13.67	16.3	SLA	4.89	7.34	114.41	5.72	Cereale	42	6	0	0
155042	0	50	116	0	0	0	0	0	0	6879		155042	2015	Bnorm	26000	61	13.44	7.28	LSA	3.86	3.09	158.5	7.14	Autre	23	6	27	6
155043	0	77	16	1	0	0	0	0	0	154		155043	2015	Bnorm	19000	61	10.84	7.28	LSA	3.86	3.09	158.5	7.14	Cereale	15	4	21	7
155044	0	1	99	11	0	0	0	0	0	21124		155044	2015	Bnorm	16000	61	10.84	8.51	SLA	3.7	2.9	243.51	6.5	Cereale	14	3	22	9
155045	0	59	10	0	0	0	0	0	0	205		155045	2015	Bnorm	15000	61	10.84	7.28	LSA	3.86	3.09	158.5	7.14	Autre	2	2	14	5
163506	0	3	7	0	0	0	0	0	0	12833		163506	2016	Bretagne	10400	67.2	11.79	8.44	LSA	2.94	2.6	152.73	7.19	Cereale	14	3	24	14
163507	0	0	2	0	0	0	0	0	0	10267		163507	2016	Bretagne	10300	67.2	11.79	8.44	LSA	2.94	2.6	152.73	7.19	Cereale	17	3	23	14
163508	0	4	38	0	2	0	0	0	0	47		163508	2016	Bretagne	17000	67.2	11.79	8.44	LSA	2.94	2.6	152.73	7.19	Cereale	8	5	24	8
168013	0	35	125	0	10	5	20	0	35	0		168013	2016	Picardie	32000	66.2	11.48	9.03	SLA	1.44	2.95	66.04	7.74	Cereale	17	2	3	9
168014	0	75	90	97.5	0	0	22.5	0	37.5	0		168014	2016	Picardie	66400	66.2	11.48	9.07	LSA	1.59	2.72	83.33	7.87	Cereale	22	0	26	11
168015	0	140	35	0	0	0	25	0	20	467		168015	2016	Picardie	29000	61.4	11.79	9.03	LSA	1.44	2.95	66.04	7.74	Cereale	9	5	40	10
168016	24	56	96	36	28	0	12	0	60	284		168016	2016	Picardie	22200	61.4	11.79	9.03	SLA	1.44	2.95	66.04	7.74	Cereale	13	5	19	9
168017	0	0	130	0	0	0	5	0	25	175		168017	2016	Picardie	21000	66.2	11.48	9.32	SLA	2.04	4.52	66.24	7.75	Autre	15	4	10	7
167618	0	30	10	105	0	0	0	0	0	0		167618	2016	Hnorm	35000	59.7	11.61	9.73	LSA	2.49	2.36	149.34	7.24	Cereale	11	1	18	10
167619	28	120	96	0	68	0	4	0	0	0		167619	2016	Hnorm	21300	59.7	11.61	9.73	LSA	2.49	2.36	149.34	7.24	Cereale	18	2	28	14
167620	240	0	60	75	75	0	30	0	0	0		167620	2016	Hnorm	14300	59.7	11.61	9.73	LSA	2.49	2.36	149.34	7.24	Autre	15	3	23	10
167622	5	165	15	30	95	0	30	0	0	103		167622	2016	Hnorm	28200	59.7	11.61	9.73	LSA	2.49	2.36	149.34	7.24	Cereale	19	5	25	27
166223	70	95	15	10	220	0	0	0	0	0		166223	2016	NPDC	45000	59	11.13	9.11	LAS	3.29	4.56	74.87	7.89	Cereale	1	6	5	8
165924	5	105	20	0	115	0	0	0	0	128		165924	2016	NPDC	52000	59	11.13	9.42	LAS	3.4	5.89	66.95	7.87	Cereale	0	4	22	8
165925	0	22.5	112.5	75	37.5	0	0	0	0	227		165925	2016	NPDC	37000	59	11.13	9.7	LAS	3.96	11.12	89.81	7.79	Cereale	8	8	14	9
161128	400	44	32	0	48	56	12	0	32	23		161128	2016	LangRouss	6800	53.8	12.72	25.87	LAS	2.83	1.23	61.94	6.19	Autre	5	2	9	0
161129	320	68	80	0	12	8	8	0	44	0		161129	2016	LangRouss	16100	53.8	12.72	25.87	LAS	2.83	1.23	61.94	6.19	Autre	9	3	6	0
161130	395	0	95	0	90	10	0	0	10	0		161130	2016	LangRouss	7200	53.8	12.72	25.87	LAS	2.83	1.23	61.94	6.19	Autre	9	3	6	0
161131	290	0	0	0	245	5	80	0	25	58		161131	2016	LangRouss	18200	53.8	12.72	25.87	LAS	2.83	1.23	61.94	6.19	Autre	12	2	6	0
163132	0	105	82.5	0	0	0	0	0	0	0		163132	2016	MidiPyr	2100	39.8	14.79	9.98	LSA	4.92	1.89	98.61	6.92	Autre	8	0	0	5
163133	0	10.5	13.5	0	0	10.5	0	0	0	0		163133	2016	MidiPyr	32000	39.8	14.79	10.81	SLA	13.98	4.47	136.1	7.64	Cereale	15	6	10	11
163134	250	80	20	0	42.5	60	0	0	0	0		163134	2016	MidiPyr	1300	47.2	13.81	9.98	LSA	4.92	1.89	98.61	6.92	Autre	2	0	5	0
168235	0	77	24.5	0	59.5	0	0	0	0	0		168235	2016	MidiPyr	1500	47.2	13.81	8.5	LAS	7.67	1.9	109.93	6.93	Autre	5	0	0	0
163337	5	330	20	0	0	0	0	0	145	312		163337	2016	Aquitaine	10600	75.5	13.88	16.3	SLA	4.89	7.34	114.41	5.72	Cereale	42	6	0	0
165042	0	0	136	0	0	0	0	0	8	8162		165042	2016	Bnorm	26000	51	11.17	7.28	LSA	3.86	3.09	158.5	7.14	Autre	24	6	27	6
165043	0	40	70	5	0	0	0	0	10	180		165043	2016	Bnorm	19000	51	11.17	7.28	LSA	3.86	3.09	158.5	7.14	Autre	16	3	21	6
165044	0	22.5	922.5	7.5	0	0	0	0	15	6494		165044	2016	Bnorm	16000	51	11.17	8.51	SLA	3.7	2.9	243.51	6.5	Cereale	14	3	17	8
165045	0	172.5	37.5	0	0	0	0	0	0	128		165045	2016	Bnorm	15000	51	11.17	7.28	LSA	3.86	3.09	158.5	7.14	Autre	5	3	17	5
